# Supplementary material for: Soft Sensor Development for Real-Time Process Monitoring of Multidimensional Fractionation in Tubular Centrifuges
Source: Nanomaterials (Basel). 2021 Apr 25;11(5):1114. doi: 10.3390/nano11051114 (PMC8145064; doi:10.3390/nano11051114)
Supplement: Supplementary file 1 [file nanomaterials-11-01114-s001.zip]

Archive with 1 entries (1 files):
- nanomaterials-1164422-supplementary.pdf
